# Supplementary material for: Preparation of pH-Responsive PET TeMs by Controlled Graft Block Copolymerisation of Styrene and Methacrylic Acid for the Separation of Water–Oil Emulsions
Source: Polymers (Basel). 2025 Aug 14;17(16):2221. doi: 10.3390/polym17162221 (PMC12389503; doi:10.3390/polym17162221)
Supplement: Supplementary file 1 [file polymers-17-02221-s001.zip]

Archive with 1 entries (1 files):
- polymers-3740950-supplementary.pdf
